# Supplementary material for: Genetic Complexity and Quantitative Trait Loci Mapping of Yeast Morphological Traits
Source: PLoS Genet. 2007 Feb 23;3(2):e31. doi: 10.1371/journal.pgen.0030031 (PMC1802830; doi:10.1371/journal.pgen.0030031)
Supplement: Table S2 — (21 KB XLS) [file pgen.0030031.st002.xls]

## Sheet: transgression.txt
Table S2: List of transgressive parameters at FDR = 0.05
Parameter	Description
A113	actin_n_ratio
A113_A1B	Actin_n_ratio
C101_A1B	Whole_cell_size
C101_C	Whole_cell_size
C102_C	Whole_cell_outline_length
C103_A1B	Long_axis_length_in_mother
C103_C	Long_axis_length_in_mother
C104_A	Short_axis_length_in_whole_cell
C104_A1B	Short_axis_length_in_mother
C104_C	Short_axis_length_in_mother
C108_C	Short_axis_length_in_bud
C11-1_A	Whole_cell_size
C11-1_A1B	Mother_cell_size
C11-1_C	Mother_cell_size
C112_A1B	Distance_between_middle_point_of_neck_and_mother_center
C112_C	Distance_between_middle_point_of_neck_and_mother_center
C113_C	Distance_between_bud_tip_and_mother_long_axis_through_middle_point_of_neck
C12-1_A1B	Mother_cell_outline_length
C12-1_C	Mother_cell_outline_length
C128_A1B	Distance_between_middle_point_of_neck_and_mother_hip
C128_C	Distance_between_middle_point_of_neck_and_mother_hip
CCV115_A	Coefficient_of_variation_of_C115_A
CCV115_C	Coefficient_of_variation_of_C115_C
D106_C	Ratio_of_D103_to_C103
D125_C	Distance_between_nuclear_gravity_center_in_mother_and_mother_hip
D127_A	Distance_between_nuclear_brightest_point_and_cell_tip
D128_C	Distance_between_nuclear_brightest_point_in_mother_and_mother_tip
D135_A	Distance_between_nuclear_brightest_point_and_cell_center
D135_C	Distance_between_nuclear_brightest_point_in_mother_and_mother_center
D141_C	Distance_between_nuclear_brightest_point_in_mother_and_mother_hip
D146_C	Distance_between_nuclear_outline_point_D8_in_bud_and_bud_tip
D170_C	Angle_between_C4-1D2-1_and_C4-1C1
D185_C	Relative_distance_of_two_nuclear_gravity_centers_to_middle_point_of_neck
DCV182_A	Coefficient_of_variation_of_D182_A
