# Supplementary material for: Genetic Complexity and Quantitative Trait Loci Mapping of Yeast Morphological Traits
Source: PLoS Genet. 2007 Feb 23;3(2):e31. doi: 10.1371/journal.pgen.0030031 (PMC1802830; doi:10.1371/journal.pgen.0030031)
Supplement: Table S3 — (24 KB XLS) [file pgen.0030031.st003.xls]

## Sheet: table_epistasis.xls
Table S3: List of parameters showing epistasis at FDR = 0.05
Parameter	Description
A101_A1B	Actin_region_ratio_in_whole_cell
A101_C	Actin_region_ratio_in_whole_cell
A102_A1B	Bud_actin_region_ratio_to_total_region
A102_C	Bud_actin_region_ratio_to_total_region
A104_A1B	Relative_gravity_center_of_weighted_actin_region_in_bud
A104_C	Relative_gravity_center_of_weighted_actin_region_in_bud
A113	actin_n_ratio
A113_A	Actin_n_ratio
A113_A1B	Actin_n_ratio
A7-1_A1B	Size_of_actin_region_in_mother
A7-1_C	Size_of_actin_region_in_mother
ACV101_A1B	Coefficient_of_variation_of_A101_A1B
ACV8-1_A	Coefficient_of_variation_of_A8-1_A
C101_A1B	Whole_cell_size
C101_C	Whole_cell_size
C102_A1B	Whole_cell_outline_length
C102_C	Whole_cell_outline_length
C103_A	Long_axis_length_in_whole_cell
C103_A1B	Long_axis_length_in_mother
C103_C	Long_axis_length_in_mother
C104_A	Short_axis_length_in_whole_cell
C104_A1B	Short_axis_length_in_mother
C104_C	Short_axis_length_in_mother
C107_C	Long_axis_length_in_bud
C108_C	Short_axis_length_in_bud
C109_A1B	Neck_width
C11-1_A	Whole_cell_size
C11-1_A1B	Mother_cell_size
C11-1_C	Mother_cell_size
C11-2_C	Bud_cell_size
C111_A1B	Distance_between_bud_tip_and_mother_short_axis_extension
C111_C	Distance_between_bud_tip_and_mother_short_axis_extension
C112_A1B	Distance_between_middle_point_of_neck_and_mother_center
C112_C	Distance_between_middle_point_of_neck_and_mother_center
C113_A1B	Distance_between_bud_tip_and_mother_long_axis_through_middle_point_of_neck
C113_C	Distance_between_bud_tip_and_mother_long_axis_through_middle_point_of_neck
C12-1_A	Whole_cell_outline_length
C12-1_A1B	Mother_cell_outline_length
C12-1_C	Mother_cell_outline_length
C12-2_C	Bud_cell_outline_length
C128_A1B	Distance_between_middle_point_of_neck_and_mother_hip
C128_C	Distance_between_middle_point_of_neck_and_mother_hip
CCV107_C	Coefficient_of_variation_of_C107_C
CCV128_A1B	Coefficient_of_variation_of_C128_A1B
D102_A	Distance_between_nuclear_gravity_center_and_mother_tip
D104_A1B	Distance_between_nuclear_gravity_center_and_mother_tip
D105_A	Ratio_of_D102_to_C103
D107_A1B	Ratio_of_D104_to_C103
D109_C	Distance_between_nuclear_gravity_center_in_bud_and_middle_point_of_neck
D116_C	Distance_between_two_nuclear_gravity_centers
D117_A	Distance_between_nuclear_gravity_center_and_cell_center
D117_C	Distance_between_nuclear_gravity_center_in_mother_and_mother_center
D118_A1B	Distance_between_nuclear_gravity_center_and_mother_center
D126_A1B	Distance_between_nuclear_gravity_center_and_mother_hip
D127_A	Distance_between_nuclear_brightest_point_and_cell_tip
D131_C	Distance_between_nuclear_brightest_point_in_bud_and_middle_point_of_neck
D135_A	Distance_between_nuclear_brightest_point_and_cell_center
D135_C	Distance_between_nuclear_brightest_point_in_mother_and_mother_center
D14-3_A1B	Nuclear_size
D144_C	Distance_between_nuclear_outline_point_D6-2_in_bud_and_middle_point_of_neck
D145_A1B	Distance_between_nuclear_outline_point_D7_and_mother_hip
D147_A	Relative_distance_of_nuclear_gravity_center_to_cell_center
D147_A1B	Relative_distance_of_nuclear_gravity_center_to_mother_center
D147_C	Relative_distance_of_nuclear_gravity_center_in_mother_to_mother_center
D148_A	Relative_distance_of_nuclear_brightest_point_to_cell_center
D148_A1B	Relative_distance_of_nuclear_brightest_point_to_mother_center
D152_A1B	Mobility_of_nucleus_in_mother
D165_A1B	Angle_between_D24D4-1_and_D24C1_or_between_D25D4-3_and_D25C1
D17-1_A	Nuclear_fitness_for_ellipse
D174_C	Maximal_distance_between_nuclear_gravity_center_and_nuclear_outline_in_bud
D177_C	Nuclear_long_axis_length_in_bud
D178_A1B	Nuclear_long_axis_length
D181_A1B	Nuclear_short_axis_length
D182_A	Nuclear_axis_ratio
D185_C	Relative_distance_of_two_nuclear_gravity_centers_to_middle_point_of_neck
D186_C	Relative_distance_of_two_nuclear_brightest_points_to_middle_point_of_neck
D190_A1B	Distance_between_nuclear_gravity_center_and_brightest_point
D197_C	Ratio_of_nuclear_size
D201	nuclear_B_ratio
D206	nuclear_A_ratio_to_no_bud_cells
D208	nuclear_B_ratio_to_budded_cells
D212	nuclear_B_ratio_to_nuclear_AA1BC_cells
D214	nuclear_A1_ratio_to_nuclear_A1BC_cells
D215	nuclear_B_ratio_to_nuclear_A1BC_cells
DCV102_A	Coefficient_of_variation_of_D102_A
DCV105_A	Coefficient_of_variation_of_D105_A
DCV109_C	Coefficient_of_variation_of_D109_C
DCV110_A1B	Coefficient_of_variation_of_D110_A1B
DCV114_A1B	Coefficient_of_variation_of_D114_A1B
DCV118_A1B	Coefficient_of_variation_of_D118_A1B
DCV129_A1B	Coefficient_of_variation_of_D129_A1B
DCV135_C	Coefficient_of_variation_of_D135_C
DCV136_A1B	Coefficient_of_variation_of_D136_A1B
DCV142_A1B	Coefficient_of_variation_of_D142_A1B
DCV148_C	Coefficient_of_variation_of_D148_C
DCV165_A1B	Coefficient_of_variation_of_D165_A1B
DCV182_A	Coefficient_of_variation_of_D182_A
DCV188_A	Coefficient_of_variation_of_D188_A
