# Supplementary material for: Genetic Complexity and Quantitative Trait Loci Mapping of Yeast Morphological Traits
Source: PLoS Genet. 2007 Feb 23;3(2):e31. doi: 10.1371/journal.pgen.0030031 (PMC1802830; doi:10.1371/journal.pgen.0030031)
Supplement: Table S4 — (37 KB XLS) [file pgen.0030031.st004.xls]

## Sheet: S4
Table S4: Linkage results
Trait	MarkerName	Marker_chr	Marker_pos	-log10(P) linkage score	%Variance_explained	Trait_Description
C103_A1B	4555_at_x01	8	95469	4.5233	0.284850	Long_axis_length_in_mother
C112_A1B	4555_at_x01	8	95469	4.4684	0.281729	Distance_between_middle_point_of_neck_and_mother_center
C112_C	4555_at_x01	8	95469	4.5233	0.292986	Distance_between_middle_point_of_neck_and_mother_center
C113_A1B	4555_at_x10	8	95289	5.1164	0.304666	Distance_between_bud_tip_and_mother_long_axis_through_middle_point_of_neck
CCV101_C	4555_at_x10	8	95289	4.8203	0.313619	Coefficient_of_variation_of_C101_C
CCV103_A	4272_at_x03	8	111686	5.2395	0.269650	Coefficient_of_variation_of_C103_A
CCV103_A1B	4555_at_x01	8	95469	4.9174	0.284806	Coefficient_of_variation_of_C103_A1B
CCV103_C	4550_at_x02	8	95313	6.1180	0.360909	Coefficient_of_variation_of_C103_C
CCV11-1_A	4555_at_x10	8	95289	4.7332	0.287233	Coefficient_of_variation_of_C11-1_A
CCV111_C	4294_at_x14	8	56252	4.4835	0.237458	Coefficient_of_variation_of_C111_C
CCV11-1_C	4550_at_x02	8	95313	5.5355	0.327957	Coefficient_of_variation_of_C11-1_C
CCV112_A1B	4555_at_x01	8	95469	5.1502	0.306645	Coefficient_of_variation_of_C112_A1B
CCV112_C	4272_at_x00	8	111690	6.5279	0.355343	Coefficient_of_variation_of_C112_C
CCV115_C	2767_at_x06	13	727057	4.6107	0.296402	Coefficient_of_variation_of_C115_C
CCV12-1_A	4272_at_x03	8	111686	4.9969	0.284238	Coefficient_of_variation_of_C12-1_A
CCV12-1_C	4272_at_x06	8	111687	6.4187	0.362290	Coefficient_of_variation_of_C12-1_C
CCV128_A1B	4555_at_x01	8	95469	5.2986	0.293639	Coefficient_of_variation_of_C128_A1B
CCV128_C	4272_at_x03	8	111686	7.0688	0.387083	Coefficient_of_variation_of_C128_C
CCV13_C	4272_at_x03	8	111686	5.3941	0.315146	Coefficient_of_variation_of_C13_C
D104_A1B	4555_at_x01	8	95469	5.1208	0.295550	Distance_between_nuclear_gravity_center_and_mother_tip
D112_C	8707_at_x08	14	449639	5.7242	0.382806	Ratio_of_D108_to_C128
D119_C	9991_at_x09	12	777813	4.4850	0.272424	Distance_between_nuclear_gravity_center_in_bud_and_bud_center
D126_A1B	4555_at_x01	8	95469	4.7182	0.277798	Distance_between_nuclear_gravity_center_and_mother_hip
D129_A1B	4555_at_x01	8	95469	4.8887	0.288327	Distance_between_nuclear_brightest_point_and_mother_tip
D14-1_C	8707_at_x08	14	449639	5.1972	0.300176	Nuclear_size_in_mother
D14-1_C	8443_at_x10	15	519776	4.5142	0.241476	Nuclear_size_in_mother
D142_A1B	4555_at_x01	8	95469	4.4958	0.270735	Distance_between_nuclear_brightest_point_and_mother_hip
D143_C	8707_at_x08	14	449639	4.6964	0.289785	Distance_between_nuclear_outline_point_D6-1_in_mother_and_middle_point_of_neck
D14-3_C	8707_at_x08	14	449639	4.8191	0.283995	Nuclear_size_in_whole_cell
D149_C	9991_at_x09	12	777813	5.7834	0.347122	Relative_distance_of_nuclear_gravity_center_in_bud_to_bud_center
D152_C	8707_at_x08	14	449639	4.8191	0.306272	Mobility_of_nucleus_in_mother
D162_C	10913_at_x03	10	646911	5.3920	0.298435	Angle_between_D1-1D1-2_and_C1C4-1
D163_C	10913_at_x03	10	646911	5.0329	0.316009	Angle_between_D2-1D2-2_and_C1C4-1
D169_C	10913_at_x03	10	646911	6.0512	0.367459	Angle_between_C4-1D1-1_and_C4-1C1
D17-1_A	8443_at_x10	15	519776	6.3082	0.363190	Nuclear_fitness_for_ellipse
D17-1_C	8922_at_x03	14	502496	4.8656	0.266153	Nuclear_fitness_for_ellipse_in_mother
D17-1_C	8443_at_x10	15	519776	7.2701	0.400404	Nuclear_fitness_for_ellipse_in_mother
D17-2_C	8922_at_x03	14	502496	4.4702	0.296083	Nuclear_fitness_for_ellipse_in_bud
D17-2_C	8443_at_x10	15	519776	6.2127	0.383303	Nuclear_fitness_for_ellipse_in_bud
D173_A	8443_at_x10	15	519776	4.7319	0.269389	Maximal_distance_between_nuclear_gravity_center_and_nuclear_outline
D173_C	8707_at_x08	14	449639	5.1972	0.318450	Maximal_distance_between_nuclear_gravity_center_and_nuclear_outline_in_mother
D173_C	8443_at_x10	15	519776	5.5954	0.324317	Maximal_distance_between_nuclear_gravity_center_and_nuclear_outline_in_mother
D176_A	8443_at_x10	15	519776	4.6769	0.266190	Nuclear_long_axis_length
D176_C	8707_at_x08	14	449639	5.3917	0.320232	Nuclear_long_axis_length_in_mother
D176_C	8452_at_x07	15	538785	5.3575	0.307841	Nuclear_long_axis_length_in_mother
D179_C	8707_at_x08	14	449639	4.9122	0.267093	Nuclear_minimum_radius_in_mother
D182_A	8443_at_x10	15	519776	5.1831	0.294919	Nuclear_axis_ratio
D182_C	8958_at_x14	14	486861	5.6051	0.347249	Nuclear_axis_ratio_in_mother
D182_C	8438_at_x08	15	515917	5.5349	0.328090	Nuclear_axis_ratio_in_mother
D183_C	8922_at_x03	14	502316	4.5535	0.294808	Nuclear_axis_ratio_in_bud
D188_A	8413_at_x15	15	551819	5.4867	0.315692	Distance_between_nuclear_gravity_center_and_brightest_point
D188_C	8707_at_x08	14	449639	5.2293	0.263193	Distance_between_nuclear_gravity_center_and_brightest_point_in_mother
D188_C	8438_at_x08	15	515917	5.5648	0.239867	Distance_between_nuclear_gravity_center_and_brightest_point_in_mother
D189_C	8443_at_x10	15	519776	5.6556	0.335347	Distance_between_nuclear_gravity_center_and_brightest_point_in_bud
D203	8707_at_x08	14	449639	4.8500	0.295805	nuclear_D_ratio
D203	8443_at_x10	15	519776	5.9929	0.380318	nuclear_D_ratio
D204	8438_at_x08	15	515917	5.4459	0.300125	nuclear_E_ratio
D206	8707_at_x08	14	449639	4.7575	0.289276	nuclear_A_ratio_to_no_bud_cells
D206	8443_at_x10	15	519776	4.6496	0.283725	nuclear_A_ratio_to_no_bud_cells
DCV102_A	4272_at_x03	8	111686	4.5011	0.241434	Coefficient_of_variation_of_D102_A
DCV103_C	8707_at_x08	14	449639	4.6054	0.232017	Coefficient_of_variation_of_D103_C
DCV106_C	8707_at_x08	14	449639	4.6054	0.258063	Coefficient_of_variation_of_D106_C
DCV127_A	4545_at_x13	8	71742	4.4709	0.227813	Coefficient_of_variation_of_D127_A
DCV130_C	8707_at_x08	14	449639	5.1013	0.341095	Coefficient_of_variation_of_D130_C
DCV14-2_C	8707_at_x08	14	449639	5.8601	0.353161	Coefficient_of_variation_of_D14-2_C
DCV14-2_C	8443_at_x09	15	519764	4.7912	0.264192	Coefficient_of_variation_of_D14-2_C
DCV143_C	8707_at_x08	14	449639	6.1018	0.354952	Coefficient_of_variation_of_D143_C
DCV154_A	4555_at_x01	8	95469	4.5233	0.229320	Coefficient_of_variation_of_D154_A
DCV163_C	10913_at_x03	10	646911	4.9743	0.300126	Coefficient_of_variation_of_D163_C
DCV180_C	8707_at_x08	14	449639	5.2293	0.338762	Coefficient_of_variation_of_D180_C
DCV180_C	8443_at_x09	15	519764	4.8788	0.269417	Coefficient_of_variation_of_D180_C
DCV182_A	8443_at_x10	15	519776	5.4167	0.224984	Coefficient_of_variation_of_D182_A
DCV182_C	8922_at_x03	14	502316	5.3690	0.294348	Coefficient_of_variation_of_D182_C
DCV194_A	8443_at_x10	15	519776	5.6255	0.290347	Coefficient_of_variation_of_D194_A
DCV194_C	8216_at_x05	15	937036	4.9271	0.221662	Coefficient_of_variation_of_D194_C
DCV195_C	8443_at_x10	15	519776	5.1255	0.317734	Coefficient_of_variation_of_D195_C
DCV197_C	8707_at_x08	14	449639	5.6234	0.318403	Coefficient_of_variation_of_D197_C
DCV197_C	8443_at_x10	15	519776	5.3285	0.331153	Coefficient_of_variation_of_D197_C
DCV198_C	8707_at_x08	14	449639	4.9435	0.267342	Coefficient_of_variation_of_D198_C
