# Supplementary material for: Genetic Complexity and Quantitative Trait Loci Mapping of Yeast Morphological Traits
Source: PLoS Genet. 2007 Feb 23;3(2):e31. doi: 10.1371/journal.pgen.0030031 (PMC1802830; doi:10.1371/journal.pgen.0030031)
Supplement: Table S5 — (47 KB XLS) [file pgen.0030031.st005.xls]

## Sheet: correlations
# Considering only 247 parameters with heritability >0.500000
# Correlations between morphological parameters and transcriptional levels
# Correlations were printed if |R| > 0.565000
Table S5: Genetic correlations between morphological traits and gene expression levels at FDR = 0.1
Expression trait	Parameter	Absolute Pearson coefficient
YAR010C	D108_C	0.566691
YBL016W	CCV12-1_C	0.567051
YBL016W	CCV128_C	0.587467
YBR037C	D109_C	0.566084
YBR040W	C101_A1B	0.578845
YBR040W	C101_C	0.598443
YBR040W	C102_C	0.587275
YBR040W	C103_A1B	0.593403
YBR040W	C103_C	0.597879
YBR040W	C11-1_A	0.571026
YBR040W	C11-1_A1B	0.607220
YBR040W	C11-1_C	0.596890
YBR040W	C112_A1B	0.606302
YBR040W	C112_C	0.589043
YBR040W	C113_C	0.578249
YBR040W	C12-1_A1B	0.596468
YBR040W	C12-1_C	0.595847
YBR040W	C128_A1B	0.606524
YBR040W	C128_C	0.607480
YBR040W	CCV103_A1B	0.643018
YBR040W	CCV103_C	0.688449
YBR040W	CCV11-1_A1B	0.622027
YBR040W	CCV11-1_C	0.653873
YBR040W	CCV112_A1B	0.662209
YBR040W	CCV112_C	0.667751
YBR040W	CCV12-1_A1B	0.636872
YBR040W	CCV12-1_C	0.675231
YBR040W	CCV128_A1B	0.661904
YBR040W	CCV128_C	0.711048
YBR040W	CCV13_C	0.685465
YBR040W	D102_A	0.590955
YBR040W	D104_A1B	0.603080
YBR040W	D118_A1B	0.574641
YBR040W	D126_A1B	0.602571
YBR040W	D129_A1B	0.586423
YBR040W	D142_A1B	0.586959
YBR040W	DCV102_A	0.570611
YBR040W	DCV185_C	0.573353
YCL027W	CCV101_C	0.585337
YCL027W	CCV103_A	0.576012
YCL027W	CCV103_A1B	0.605417
YCL027W	CCV103_C	0.695271
YCL027W	CCV104_C	0.607970
YCL027W	CCV11-1_A	0.567441
YCL027W	CCV11-1_A1B	0.592708
YCL027W	CCV11-1_C	0.686221
YCL027W	CCV112_A1B	0.633008
YCL027W	CCV112_C	0.706332
YCL027W	CCV12-1_A1B	0.619767
YCL027W	CCV12-1_C	0.726273
YCL027W	CCV128_A1B	0.637069
YCL027W	CCV128_C	0.743309
YCL027W	CCV13_C	0.624906
YCL027W	DCV102_A	0.574262
YCL052C	D183_C	0.595102
YCL055W	CCV103_A1B	0.588831
YCL055W	CCV103_C	0.646389
YCL055W	CCV11-1_A1B	0.614269
YCL055W	CCV11-1_C	0.612711
YCL055W	CCV112_A1B	0.637220
YCL055W	CCV112_C	0.692082
YCL055W	CCV12-1_A1B	0.627001
YCL055W	CCV12-1_C	0.663791
YCL055W	CCV128_A1B	0.645241
YCL055W	CCV128_C	0.710855
YCL055W	CCV13_C	0.631760
YCL055W	DCV102_A	0.612423
YCR012W	ACV101_C	0.684511
YCR013C	ACV101_C	0.590209
YCR071C	CCV109_C	0.591329
YCR089W	CCV101_C	0.583271
YCR089W	CCV103_A	0.611320
YCR089W	CCV103_A1B	0.594364
YCR089W	CCV103_C	0.703339
YCR089W	CCV104_C	0.607700
YCR089W	CCV11-1_A	0.608551
YCR089W	CCV11-1_A1B	0.573944
YCR089W	CCV11-1_C	0.695296
YCR089W	CCV112_A1B	0.619289
YCR089W	CCV112_C	0.702514
YCR089W	CCV12-1_A	0.599429
YCR089W	CCV12-1_A1B	0.593411
YCR089W	CCV12-1_C	0.735460
YCR089W	CCV126_A	0.576325
YCR089W	CCV128_A1B	0.623326
YCR089W	CCV128_C	0.743955
YCR089W	CCV13_C	0.697848
YCR089W	DCV102_A	0.580018
YDL029W	D153_C	0.596001
YDL103C	DCV106_C	0.571251
YDL127W	CCV101_C	0.607296
YDL127W	CCV103_A	0.623741
YDL127W	CCV103_A1B	0.599631
YDL127W	CCV103_C	0.605312
YDL127W	CCV11-1_A	0.630158
YDL127W	CCV11-1_A1B	0.624791
YDL127W	CCV11-1_C	0.623127
YDL127W	CCV112_A1B	0.632496
YDL127W	CCV112_C	0.678947
YDL127W	CCV12-1_A	0.631411
YDL127W	CCV12-1_A1B	0.616411
YDL127W	CCV12-1_C	0.676528
YDL127W	CCV128_A1B	0.625414
YDL127W	CCV128_C	0.670975
YDL160C	D112_C	0.651618
YDL160C	D143_C	0.605283
YDL160C	D152_C	0.599869
YDL160C	D153_C	0.608964
YDL160C	DCV103_C	0.589989
YDL160C	DCV106_C	0.601904
YDL160C	DCV125_C	0.576970
YDL160C	DCV143_C	0.608484
YDL160C	DCV180_C	0.567354
YDR076W	CCV126_A	0.590930
YDR085C	CCV128_C	0.591013
YDR124W	CCV128_C	0.583084
YDR225W	C103_A1B	0.567728
YDR225W	C103_C	0.571862
YDR225W	CCV115_A1B	0.585850
YDR225W	CCV13_A1B	0.602587
YDR225W	D103_C	0.569753
YDR225W	D125_C	0.585350
YDR225W	D128_C	0.571646
YDR225W	D141_C	0.589354
YDR259C	C126_A	0.612289
YDR259C	C126_A1B	0.595225
YDR259C	C126_C	0.573181
YDR282C	CCV103_A	0.580983
YDR282C	CCV103_C	0.570994
YDR282C	CCV11-1_A	0.571380
YDR282C	CCV11-1_C	0.570707
YDR282C	CCV112_A1B	0.586270
YDR282C	CCV112_C	0.609645
YDR282C	CCV12-1_A	0.582633
YDR282C	CCV12-1_C	0.611744
YDR282C	CCV128_C	0.629513
YDR282C	CCV13_C	0.582551
YDR399W	C115_A	0.565759
YDR399W	CCV114_C	0.569674
YDR410C	CCV103_C	0.614904
YDR410C	CCV104_C	0.597803
YDR410C	CCV11-1_C	0.613892
YDR410C	CCV112_C	0.671106
YDR410C	CCV12-1_A1B	0.569110
YDR410C	CCV12-1_C	0.661579
YDR410C	CCV128_A1B	0.576311
YDR410C	CCV128_C	0.669380
YDR410C	D154_A1B	0.585472
YDR462W	DCV15-2_C	0.583328
YDR462W	DCV197_C	0.568377
YER015W	DCV125_C	0.571031
YER058W	D109_C	0.603720
YER058W	D116_C	0.584935
YER058W	D131_C	0.571300
YER172C	D17-2_C	0.580023
YER172C	D183_C	0.566044
YFL006W	D112_C	0.579475
YFL006W	D143_C	0.565572
YFL006W	D152_C	0.573258
YFR005C	DCV106_C	0.603838
YFR009W	D109_C	0.593651
YFR009W	D112_C	0.581729
YFR009W	D116_C	0.566598
YFR009W	D131_C	0.579751
YFR009W	D143_C	0.579684
YFR009W	D153_C	0.571149
YFR009W	DCV103_C	0.603628
YGL001C	DCV134_C	0.594569
YGL100W	DCV127_A	0.570476
YGL125W	C117_C	0.579720
YGL125W	C118_C	0.571631
YGL195W	D109_C	0.595257
YGL242C	D144_C	0.571187
YGR092W	CCV103_A	0.613821
YGR092W	CCV103_C	0.570750
YGR092W	CCV11-1_A	0.598149
YGR092W	CCV12-1_A	0.605452
YGR092W	CCV128_C	0.573816
YGR092W	CCV13_C	0.578228
YGR092W	D104_A1B	0.576946
YGR092W	D118_A1B	0.579237
YGR092W	D129_A1B	0.569951
YGR092W	DCV102_A	0.579408
YGR218W	D109_C	0.588002
YGR218W	D153_C	0.568839
YHL043W	C126_A	0.582705
YHR005C	CCV112_C	0.577124
YHR005C	CCV128_C	0.586340
YHR072W	CCV106_A1B	0.613644
YHR080C	C111_C	0.579248
YHR084W	CCV12-1_C	0.577377
YHR084W	CCV128_C	0.578142
YHR200W	DCV127_A	0.570847
YIL037C	CCV128_C	0.592491
YIL037C	CCV13_C	0.586962
YIL037C	D126_A1B	0.565991
YIL067C	D105_A	0.593049
YIL067C	D117_A	0.610461
YIL067C	D147_A	0.570513
YIL076W	DCV103_C	0.600344
YIL076W	DCV106_C	0.589547
YIL117C	CCV103_C	0.575505
YIL117C	CCV12-1_C	0.587240
YIL117C	CCV128_C	0.568202
YIR019C	C126_A	0.642307
YJL157C	CCV103_C	0.585438
YJL157C	CCV112_C	0.622808
YJL157C	CCV12-1_C	0.615791
YJL157C	CCV128_C	0.634366
YJL172W	CCV115_A1B	0.567483
YJL173C	D103_C	0.578141
YJL173C	D106_C	0.666118
YJL173C	D112_C	0.632023
YJL173C	D125_C	0.613126
YJL173C	D141_C	0.594561
YJL173C	D145_C	0.576676
YJL173C	D152_C	0.671410
YJL173C	DCV106_C	0.609156
YJR088C	D112_C	0.565962
YJR088C	DCV103_C	0.586882
YJR088C	DCV106_C	0.588893
YJR153W	CCV12-1_C	0.565614
YKL035W	CCV114_C	0.570087
YKL127W	DCV103_C	0.569019
YKL127W	DCV106_C	0.582823
YKR001C	D153_C	0.578194
YKR037C	CCV103_A	0.584980
YKR037C	CCV11-1_A	0.586530
YKR037C	CCV12-1_A	0.588277
YLL012W	CCV106_A1B	0.601707
YLL012W	CCV106_C	0.587921
YLR101C	CCV106_A1B	0.582524
YLR314C	DCV103_C	0.567111
YLR332W	CCV106_C	0.567764
YLR452C	CCV103_C	0.613056
YLR452C	CCV11-1_C	0.588230
YLR452C	CCV112_C	0.630008
YLR452C	CCV12-1_C	0.641523
YLR452C	CCV128_C	0.653119
YML012W	C109_A1B	0.574029
YML047C	CCV101_C	0.584696
YML047C	CCV103_A1B	0.594595
YML047C	CCV103_C	0.610432
YML047C	CCV11-1_A1B	0.576130
YML047C	CCV112_A1B	0.565485
YML047C	CCV112_C	0.640750
YML047C	CCV12-1_A1B	0.598119
YML047C	CCV12-1_C	0.636375
YML047C	CCV128_A1B	0.601152
YML047C	CCV128_C	0.666578
YML047C	CCV13_C	0.619549
YML047C	DCV102_A	0.598204
YML103C	D108_C	0.590527
YML103C	D112_C	0.595128
YML103C	D116_C	0.610642
YML103C	D130_C	0.583712
YML103C	D131_C	0.566765
YML103C	D134_C	0.602815
YML103C	D143_C	0.618272
YMR065W	CCV101_C	0.604824
YMR065W	CCV103_A1B	0.575578
YMR065W	CCV103_C	0.674021
YMR065W	CCV11-1_A1B	0.575948
YMR065W	CCV11-1_C	0.654835
YMR065W	CCV112_A1B	0.604386
YMR065W	CCV112_C	0.726135
YMR065W	CCV12-1_A1B	0.600837
YMR065W	CCV12-1_C	0.737384
YMR065W	CCV128_A1B	0.589577
YMR065W	CCV128_C	0.733037
YMR065W	CCV13_C	0.622115
YMR065W	DCV102_A	0.572526
YMR076C	DCV103_C	0.574029
YMR076C	DCV125_C	0.565968
YMR208W	CCV106_A1B	0.631608
YNL031C	C109_A1B	0.595668
YNL083W	D108_C	0.569629
YNL083W	D109_C	0.648848
YNL083W	D116_C	0.633042
YNL083W	D131_C	0.635973
YNL083W	D134_C	0.600843
YNL083W	D143_C	0.605296
YNL083W	D144_C	0.570663
YNL083W	DCV143_C	0.602008
YNL088W	D112_C	0.580545
YNL088W	D143_C	0.572274
YNL088W	D153_C	0.648744
YNL088W	DCV125_C	0.574471
YNL091W	DCV103_C	0.571476
YNL091W	DCV106_C	0.584935
YNL262W	D112_C	0.593074
YNL262W	D153_C	0.582881
YNL279W	CCV103_C	0.603860
YNL279W	CCV11-1_C	0.603151
YNL279W	CCV112_A1B	0.567787
YNL279W	CCV112_C	0.661158
YNL279W	CCV12-1_C	0.656790
YNL279W	CCV128_A1B	0.565338
YNL279W	CCV128_C	0.666135
YNL279W	CCV13_C	0.609226
YNR035C	C118_C	0.573346
YNR036C	D108_C	0.576117
YNR044W	CCV101_C	0.605369
YNR044W	CCV103_A	0.596203
YNR044W	CCV103_A1B	0.625150
YNR044W	CCV103_C	0.712942
YNR044W	CCV104_C	0.611904
YNR044W	CCV11-1_A	0.608426
YNR044W	CCV11-1_A1B	0.633665
YNR044W	CCV11-1_C	0.706004
YNR044W	CCV112_A1B	0.667368
YNR044W	CCV112_C	0.775842
YNR044W	CCV12-1_A	0.599962
YNR044W	CCV12-1_A1B	0.652475
YNR044W	CCV12-1_C	0.768179
YNR044W	CCV128_A1B	0.653964
YNR044W	CCV128_C	0.784666
YNR044W	CCV13_C	0.661357
YNR044W	DCV102_A	0.605358
YOL006C	ACV123_C	0.588634
YOL051W	DCV143_C	0.575015
YOL051W	DCV180_C	0.566871
YOL070C	D152_C	0.575813
YOL090W	D112_C	0.583354
YOL090W	D143_C	0.573933
YOL090W	DCV103_C	0.660145
YOL090W	DCV106_C	0.604197
YOL090W	DCV125_C	0.634693
YOR048C	C106_C	0.576087
YOR097C	D106_C	0.584473
YOR097C	D162_C	0.587769
YOR097C	D163_C	0.631977
YOR097C	D169_C	0.646962
YOR097C	DCV163_C	0.594105
YOR103C	D14-1_C	0.586137
YOR103C	D173_C	0.566693
YOR103C	D176_C	0.569596
YOR103C	D203	0.590140
YOR103C	DCV197_C	0.579092
YOR103C	DCV198_C	0.579856
YOR148C	DCV134_C	0.589588
YOR150W	D204	0.567680
YOR164C	ACV101_C	0.605329
YOR249C	CCV114_C	0.643469
YOR357C	D125_C	0.582641
YOR357C	D141_C	0.578990
YOR367W	C13_A	0.567138
YPL065W	A8-2_C	0.572492
YPL075W	CCV106_C	0.565223
YPL095C	C108_C	0.567084
YPL095C	D131_C	0.565695
YPL112C	C105_C	0.588350
YPL154C	CCV114_C	0.568206
YPL156C	CCV112_C	0.604993
YPL156C	CCV128_C	0.569691
YPL156C	CCV13_C	0.567854
YPL156C	DCV102_A	0.574822
YPR013C	C126_A	0.577681
YPR051W	ACV103_C	0.595135
YPR083W	ACV101_C	0.572338
YPR103W	C109_A1B	0.567364
YPR105C	C109_A1B	0.578137
YPR111W	C111_C	0.572958
YPR117W	C106_C	0.609242
